# Supplementary material for: Enhancement of Arabidopsis growth characteristics using genome interrogation with artificial transcription factors
Source: PLoS One. 2017 Mar 30;12(3):e0174236. doi: 10.1371/journal.pone.0174236 (PMC5373528; doi:10.1371/journal.pone.0174236)
Supplement: S1 Dataset — (XLSX) [file pone.0174236.s015.xlsx]

## Sheet: 0
	Data Set	Target	Sample	Relative Quantity	Relative Quantity SD	Corrected Relative Quantity SD	Relative Quantity SEM	Corrected Relative Quantity SEM	Unscaled Expression	Unscaled Expression SD	Corrected Unscaled Expression SD	Unscaled Expression SEM	Corrected Unscaled Expression SEM	Expression	Expression SD	Corrected Expression SD	Wells	Mean Cq	Cq SD
	1-SYBR	ATG6	11V3 orig #1	0.659095	0	0	0	0									1	22.1507	0
	1-SYBR	ATG6	11V3 orig #2	0.600638	0	0	0	0									1	22.2846	0
	1-SYBR	ATG6	11V3-12 #1	0.328215	0	0	0	0									1	23.1565	0
	1-SYBR	ATG6	11V3-12 #2	0.324643	0	0	0	0									1	23.1723	0
	1-SYBR	ATG6	11V3-13 #1	0.363745	0	0	0	0									1	23.0082	0
	1-SYBR	ATG6	11V3-13 #2	0.423758	0	0	0	0									1	22.7879	0
	1-SYBR	ATG6	11V3-2 #1	0.453163	0	0	0	0									1	22.6911	0
	1-SYBR	ATG6	11V3-2 #2	0.636288	0	0	0	0									1	22.2015	0
	1-SYBR	ATG6	11V3-3 #1	1	0	0	0	0									1	21.5492	0
	1-SYBR	ATG6	11V3-3 #2	0.835687	0	0	0	0									1	21.8082	0
	1-SYBR	ATG6	11V3-4 #1	0.385751	0	0	0	0									1	22.9235	0
	1-SYBR	ATG6	11V3-4 #2	0.109977	0	0	0	0									1	24.7339	0
	1-SYBR	ATG6	11V3-7 #1	0.514694	0	0	0	0									1	22.5074	0
	1-SYBR	ATG6	11V3-7 #2	0.521473	0	0	0	0									1	22.4886	0
	1-SYBR	ATG6	11V3-8 #1	0.246758	0	0	0	0									1	23.568	0
	1-SYBR	ATG6	11V3-8 #2	0.550063	0	0	0	0									1	22.4115	0
	1-SYBR	ATG6	11V3-9 #1	0.340333	0	0	0	0									1	23.1042	0
	1-SYBR	ATG6	11V3-9 #2	0.284514	0	0	0	0									1	23.3626	0
	1-SYBR	ATG6	35S-1 #1	0.585953	0	0	0	0									1	22.3204	0
	1-SYBR	ATG6	35S-1 #2	0.573875	0	0	0	0									1	22.3504	0
	1-SYBR	ATG6	35S-2 #1	0.535569	0	0	0	0									1	22.4501	0
	1-SYBR	ATG6	35S-3 #2	0.536735	0	0	0	0									1	22.4469	0
	1-SYBR	ATG6	35S-4 #1	0.45372	0	0	0	0									1	22.6893	0
	1-SYBR	ATG6	35S-4 #2	0.350837	0	0	0	0									1	23.0603	0
	1-SYBR	ATG6	Col-0 #1	0.0675559	0	0	0	0									1	25.437	0
	1-SYBR	ATG6	Col-0 #2	0.0682434	0	0	0	0									1	25.4224	0		Relative normalized expression of VP16
	1-SYBR	SCAMP5	11V3 orig #1	0.576406	0	0	0	0									1	19.1931	0
	1-SYBR	SCAMP5	11V3 orig #2	0.530062	0	0	0	0									1	19.314	0		Target	Plant-line	Average
	1-SYBR	SCAMP5	11V3-12 #1	0.661136	0	0	0	0									1	18.9952	0		VP16	11V3-02	0.156822
	1-SYBR	SCAMP5	11V3-12 #2	0.619228	0	0	0	0									1	19.0897	0		VP16	11V3-03	0.108948
	1-SYBR	SCAMP5	11V3-13 #1	0.711707	0	0	0	0									1	18.8889	0		VP16	11V3-04	0.31536
	1-SYBR	SCAMP5	11V3-13 #2	0.635514	0	0	0	0									1	19.0522	0		VP16	11V3-07	0.286022
	1-SYBR	SCAMP5	11V3-2 #1	0.821075	0	0	0	0									1	18.6826	0		VP16	11V3-08	0.241876
	1-SYBR	SCAMP5	11V3-2 #2	0.829189	0	0	0	0									1	18.6684	0		VP16	11V3-09	0.432509
	1-SYBR	SCAMP5	11V3-3 #1	0.961869	0	0	0	0									1	18.4543	0		VP16	11V3-12	0.30356
	1-SYBR	SCAMP5	11V3-3 #2	0.772836	0	0	0	0									1	18.77	0		VP16	11V3-13	0.376888
	1-SYBR	SCAMP5	11V3-4 #1	0.491677	0	0	0	0									1	19.4224	0		VP16	11V3-Original	0.129725
	1-SYBR	SCAMP5	11V3-4 #2	0.562691	0	0	0	0									1	19.2278	0		VP16	35S-01	0.595916
	1-SYBR	SCAMP5	11V3-7 #1	0.395126	0	0	0	0									1	19.7378	0		VP16	35S-02	0.629537
	1-SYBR	SCAMP5	11V3-7 #2	0.678999	0	0	0	0									1	18.9567	0		VP16	35S-03	1.30832
	1-SYBR	SCAMP5	11V3-8 #1	0.872873	0	0	0	0									1	18.5944	0		VP16	35S-04	1.52278
	1-SYBR	SCAMP5	11V3-8 #2	0.25576	0	0	0	0									1	20.3653	0		VP16	Col-0 (neg. ctrl)	0.00398757
	1-SYBR	SCAMP5	11V3-9 #1	0.581615	0	0	0	0									1	19.1801	0
	1-SYBR	SCAMP5	11V3-9 #2	0.524138	0	0	0	0									1	19.3302	0
	1-SYBR	SCAMP5	35S-1 #1	0.863138	0	0	0	0									1	18.6105	0
	1-SYBR	SCAMP5	35S-1 #2	0.870713	0	0	0	0									1	18.5979	0
	1-SYBR	SCAMP5	35S-2 #1	1	0	0	0	0									1	18.3982	0
	1-SYBR	SCAMP5	35S-2 #2	0.925708	0	0	0	0									1	18.5096	0
	1-SYBR	SCAMP5	35S-3 #1	0.828194	0	0	0	0									1	18.6702	0
	1-SYBR	SCAMP5	35S-3 #2	0.665246	0	0	0	0									1	18.9863	0
	1-SYBR	SCAMP5	35S-4 #1	0.537311	0	0	0	0									1	19.2944	0
	1-SYBR	SCAMP5	35S-4 #2	0.450308	0	0	0	0									1	19.5492	0
	1-SYBR	VP16	11V3 orig #1	0.0808344	0	0	0	0	0.131147	0	0	0	0	0.131147	0	0	1	22.1248	0
	1-SYBR	VP16	11V3 orig #2	0.0723945	0	0	0	0	0.128303	0	0	0	0	0.128303	0	0	1	22.2839	0
	1-SYBR	VP16	11V3-12 #1	0.136871	0	0	0	0	0.293823	0	0	0	0	0.293823	0	0	1	21.3651	0
	1-SYBR	VP16	11V3-12 #2	0.14047	0	0	0	0	0.313297	0	0	0	0	0.313297	0	0	1	21.3276	0
	1-SYBR	VP16	11V3-13 #1	0.200004	0	0	0	0	0.393088	0	0	0	0	0.393088	0	0	1	20.8178	0
	1-SYBR	VP16	11V3-13 #2	0.187177	0	0	0	0	0.360688	0	0	0	0	0.360688	0	0	1	20.9135	0
	1-SYBR	VP16	11V3-2 #1	0.0956592	0	0	0	0	0.156822	0	0	0	0	0.156822	0	0	1	21.8819	0
	1-SYBR	VP16	11V3-3 #1	0.0971427	0	0	0	0	0.0990495	0	0	0	0	0.0990495	0	0	1	21.8597	0
	1-SYBR	VP16	11V3-3 #2	0.0955101	0	0	0	0	0.118846	0	0	0	0	0.118846	0	0	1	21.8841	0
	1-SYBR	VP16	11V3-4 #1	0.102752	0	0	0	0	0.235938	0	0	0	0	0.235938	0	0	1	21.7787	0
	1-SYBR	VP16	11V3-4 #2	0.0982073	0	0	0	0	0.394782	0	0	0	0	0.394782	0	0	1	21.844	0
	1-SYBR	VP16	11V3-7 #1	0.150084	0	0	0	0	0.332808	0	0	0	0	0.332808	0	0	1	21.2321	0
	1-SYBR	VP16	11V3-7 #2	0.142356	0	0	0	0	0.239235	0	0	0	0	0.239235	0	0	1	21.3084	0
	1-SYBR	VP16	11V3-8 #1	0.118532	0	0	0	0	0.255402	0	0	0	0	0.255402	0	0	1	21.5726	0
	1-SYBR	VP16	11V3-8 #2	0.085649	0	0	0	0	0.22835	0	0	0	0	0.22835	0	0	1	22.0414	0
	1-SYBR	VP16	11V3-9 #1	0.184701	0	0	0	0	0.415145	0	0	0	0	0.415145	0	0	1	20.9327	0
	1-SYBR	VP16	11V3-9 #2	0.173726	0	0	0	0	0.449873	0	0	0	0	0.449873	0	0	1	21.0211	0
	1-SYBR	VP16	35S-1 #2	0.421241	0	0	0	0	0.595916	0	0	0	0	0.595916	0	0	1	19.7432	0
	1-SYBR	VP16	35S-2 #1	0.536909	0	0	0	0	0.733657	0	0	0	0	0.733657	0	0	1	19.3932	0
	1-SYBR	VP16	35S-2 #2	0.486383	0	0	0	0	0.525417	0	0	0	0	0.525417	0	0	1	19.5358	0
	1-SYBR	VP16	35S-3 #1	1	0	0	0	0	1.20745	0	0	0	0	1.20745	0	0	1	18.4959	0
	1-SYBR	VP16	35S-3 #2	0.842058	0	0	0	0	1.4092	0	0	0	0	1.4092	0	0	1	18.744	0
	1-SYBR	VP16	35S-4 #1	0.704707	0	0	0	0	1.42726	0	0	0	0	1.42726	0	0	1	19.0008	0
	1-SYBR	VP16	35S-4 #2	0.643231	0	0	0	0	1.6183	0	0	0	0	1.6183	0	0	1	19.1325	0
	1-SYBR	VP16	Col-0 #1	0.000278108	0	0	0	0	0.0041167	0	0	0	0	0.0041167	0	0	1	30.308	0
	1-SYBR	VP16	Col-0 #2	0.000263312	0	0	0	0	0.00385843	0	0	0	0	0.00385843	0	0	1	30.3869	0

## Sheet: Run Information
File Name	admin_2016-07-28 14-47-59_CT017461 - Analysis.pcrd
Created By User	admin
Notes
ID
Run Started	07/28/2016 12:48:06 UTC
Run Ended	07/28/2016 14:40:31 UTC
Sample Vol	20
Lid Temp	105
Protocol File Name	QPCR Booster.prcl
Plate Setup File Name	Booster plate.pltd
Base Serial Number	CT017461
Optical Head Serial Number	7852BR13054
CFX Manager Version	3.1.1517.0823.
