# Supplementary material for: Enhancement of Arabidopsis growth characteristics using genome interrogation with artificial transcription factors
Source: PLoS One. 2017 Mar 30;12(3):e0174236. doi: 10.1371/journal.pone.0174236 (PMC5373528; doi:10.1371/journal.pone.0174236)
Supplement: S2 Dataset — (XLSX) [file pone.0174236.s016.xlsx]

## Sheet: Blad1
	13-68 Down	15-25 Down	15-53 Down	5V14 Down	11V3 Down		13-68 Up	15-25 Up	15-53 Up	5V14 Up	11V3 Up		Overlapping (all groups)	Direction	Annotation		Localization
	AT1G01820	AT1G04620	AT1G03220	AT1G07050	AT1G01080		AT1G01060	AT1G01060	AT1G01060	AT1G01060	AT1G01060		AT1G07050	DOWN		CCT motif family protein	Nucleus
	AT1G02280	AT1G06460	AT1G03230	AT1G10657	AT1G03220		AT1G01490	AT1G06430	AT1G03400	AT1G01560	AT1G01560		AT1G18710	DOWN	AtMYB47	myb domain protein 47	Cytoplasm, Nucleus
	AT1G06460	AT1G07050	AT1G04620	AT1G11430	AT1G03630		AT1G04250	AT1G06570	AT1G06430	AT1G02930	AT1G01680		AT1G20020	DOWN	LFNR2	Ferredoxin--NADP reductase, leaf isozyme 2, chloroplastic	apoplast, chloroplast, chloroplast stroma, chloroplast thylakoid, chloroplast thylakoid membrane, thylakoid
	AT1G07050	AT1G09795	AT1G05675	AT1G11670	AT1G03940		AT1G04530	AT1G07180	AT1G06570	AT1G03290	AT1G01950		AT1G20030	DOWN		Pathogenesis-related thaumatin superfamily protein	anchored component of membrane, extracellular region
	AT1G08550	AT1G10760	AT1G06460	AT1G12090	AT1G04770		AT1G06040	AT1G10740	AT1G07010	AT1G03400	AT1G02120		AT1G20510	DOWN	4CLL5	4-coumarate--CoA ligase-like 5	chloroplast, integral component of membrane, peroxisome
	AT1G08890	AT1G11210	AT1G07050	AT1G13650	AT1G05575		AT1G06430	AT1G12520	AT1G07180	AT1G05010	AT1G02500		AT1G22770	DOWN	GI	Protein GIGANTEA	cytoplasm, nucleoplasm, nucleus
	AT1G08980	AT1G11670	AT1G08550	AT1G13930	AT1G06000		AT1G06570	AT1G15030	AT1G08830	AT1G05840	AT1G02920		AT1G48330	DOWN		unknown protein
	AT1G10200	AT1G12710	AT1G09795	AT1G15140	AT1G06190		AT1G07010	AT1G15750	AT1G12110	AT1G06410	AT1G02930		AT1G62430	DOWN	CDS1	Phosphatidate cytidylyltransferase 1	endoplasmic reticulum, endoplasmic reticulum membrane, integral component of membrane, membrane, mitochondrion
	AT1G10760	AT1G12845	AT1G10360	AT1G18710	AT1G06460		AT1G07180	AT1G16720	AT1G12520	AT1G06430	AT1G03290		AT1G64760	DOWN		Glucan endo-1,3-beta-glucosidase 8	anchored component of membrane, anchored component of plasma membrane,cell wall, extracellular region, plasma membrane, plasmodesma
	AT1G11210	AT1G13270	AT1G11210	AT1G20020	AT1G06830		AT1G07700	AT1G18020	AT1G17050	AT1G06570	AT1G03400		AT1G80480	DOWN	PTAC17	plastid transcriptionally active 17	chloroplast, chloroplast stroma, nucleoid, plastid chromosome
	AT1G12710	AT1G13930	AT1G12710	AT1G20030	AT1G07050		AT1G08190	AT1G20330	AT1G17620	AT1G07180	AT1G03770		AT2G21130	DOWN	CYP19-2	Peptidyl-prolyl cis-trans isomerase CYP19-2	cytoplasm, cytosol, plasma membrane
	AT1G12730	AT1G16630	AT1G12730	AT1G20510	AT1G07780		AT1G10370	AT1G21920	AT1G21980	AT1G08450	AT1G03870		AT2G28900	DOWN	OEP161	Outer envelope pore protein 16-1, chloroplastic	chloroplast, chloroplast envelope, chloroplast outer membrane, etioplast membrane, integral component of mitochondrial inner membrane, mitochondrial inner membrane presequence translocase complex, plastid, plastid outer membrane, pore complex, vacuole
	AT1G13270	AT1G17460	AT1G12845	AT1G22770	AT1G08640		AT1G10740	AT1G23130	AT1G22610	AT1G09250	AT1G04250		AT2G29630	DOWN	THIC	Phosphomethylpyrimidine synthase, chloroplastic	chloroplast, chloroplast stroma, plastid
	AT1G14685	AT1G17665	AT1G13270	AT1G24100	AT1G08890		AT1G10900	AT1G23310	AT1G22930	AT1G09430	AT1G05010		AT2G36390	DOWN	SBE2.1	1,4-alpha-glucan-branching enzyme 2-1, chloroplastic/amyloplastic	amyloplast, chloroplast, chloroplast stroma
	AT1G16630	AT1G18710	AT1G13930	AT1G31690	AT1G08920		AT1G12110	AT1G23740	AT1G23310	AT1G12360	AT1G05340		AT2G39920	DOWN		Uncharacterized protein At2g39920	integral component of membrane
	AT1G17455	AT1G19180	AT1G14030	AT1G32640	AT1G09350		AT1G13440	AT1G31290	AT1G29720	AT1G13000	AT1G05570		AT2G40080	DOWN	ELF4	Protein EARLY FLOWERING 4	Nucleus
	AT1G17665	AT1G20020	AT1G17460	AT1G33170	AT1G09420		AT1G15410	AT1G33260	AT1G32900	AT1G14280	AT1G05880		AT2G42530	DOWN	COR15B	Protein COLD-REGULATED 15B, chloroplastic	chloroplast, chloroplast envelope, chloroplast stroma
	AT1G18710	AT1G20030	AT1G17665	AT1G45010	AT1G09500		AT1G15750	AT1G33720	AT1G33260	AT1G14920	AT1G05890		AT3G10410	DOWN	SCPL49	Serine carboxypeptidase-like 49	cytosol, extracellular region, vacuole
	AT1G19370	AT1G20510	AT1G17860	AT1G48330	AT1G09850		AT1G17050	AT1G35350	AT1G33720	AT1G15670	AT1G06410		AT4G16146	DOWN		cAMP-regulated phosphoprotein 19-related protein	Nucleus
	AT1G20010	AT1G20693	AT1G18710	AT1G55260	AT1G10360		AT1G17620	AT1G47128	AT1G45688	AT1G16260	AT1G07000		AT4G29610	DOWN	CDA6	Cytidine deaminase 6	Nucleus
	AT1G20020	AT1G20696	AT1G20020	AT1G61890	AT1G10657		AT1G19450	AT1G50250	AT1G47128	AT1G16510	AT1G07310		AT4G30650	DOWN		UPF0057 membrane protein At4g30650	integral component of membrane
	AT1G20030	AT1G21600	AT1G20030	AT1G62430	AT1G10760		AT1G21920	AT1G51270	AT1G49470	AT1G18400	AT1G07620		AT4G30660	DOWN		UPF0057 membrane protein At4g30660	integral component of membrane
	AT1G20510	AT1G21680	AT1G20510	AT1G64760	AT1G11210		AT1G22750	AT1G52870	AT1G50250	AT1G20780	AT1G07630		AT4G39260	DOWN	RBG8	Glycine-rich RNA-binding protein 8	Golgi apparatus, apoplast, cell wall, chloroplast, nucleolus, nucleus, peroxisome,plasma membrane, plasmodesma
	AT1G20693	AT1G22770	AT1G20693	AT1G67660	AT1G11580		AT1G22930	AT1G60940	AT1G51800	AT1G21050	AT1G07650		AT5G20630	DOWN	GER3	Germin-like protein subfamily 3 member 3	apoplast, cell wall, extracellular matrix, extracellular region, nucleus, plant-type cell wall
	AT1G20696	AT1G26665	AT1G20696	AT1G70700	AT1G11670		AT1G23130	AT1G63090	AT1G52290	AT1G21250	AT1G07720		AT5G26570	DOWN	GWD3	Phosphoglucan, water dikinase, chloroplastic	chloroplast, chloroplast stroma, plastid
	AT1G21600	AT1G27030	AT1G21600	AT1G72520	AT1G12090		AT1G23310	AT1G64360	AT1G52870	AT1G21270	AT1G08050		AT5G47240	DOWN	NUD8	nudix hydrolase homolog 8	cytosol
	AT1G21670	AT1G27450	AT1G21670	AT1G72645	AT1G12240		AT1G23740	AT1G64740	AT1G55690	AT1G22530	AT1G08450		AT5G57110	DOWN		autoinhibited Ca2+ -ATPase, isoform 8	integral component of plasma membrane, intracellular membrane-bounded organelle, membrane, plasma membrane, plasmodesma
	AT1G21680	AT1G27630	AT1G21680	AT1G73080	AT1G12800		AT1G29660	AT1G66200	AT1G55910	AT1G22882	AT1G09080		AT5G60100	DOWN	PRR3	pseudo-response regulator 3	nucleus
	AT1G22430	AT1G28050	AT1G22590	AT1G74100	AT1G12900		AT1G29700	AT1G68830	AT1G61210	AT1G23090	AT1G09250		AT5G60540	DOWN	PDX2	pyridoxine biosynthesis 2	cytoplasm, cytosol, glutaminase complex
	AT1G22570	AT1G28230	AT1G22770	AT1G80480	AT1G13250		AT1G29720	AT1G69730	AT1G62790	AT1G23310	AT1G09430		AT5G62360	DOWN		Plant invertase/pectin methylesterase inhibitor superfamily protein
	AT1G22590	AT1G31690	AT1G27030	AT2G01890	AT1G13270		AT1G32060	AT1G70940	AT1G63900	AT1G26380	AT1G09560		AT1G01060	UP	LHY	Homeodomain-like superfamily protein	nucleus
	AT1G22770	AT1G31850	AT1G27450	AT2G14750	AT1G13650		AT1G32900	AT1G72430	AT1G64500	AT1G26420	AT1G09932		AT1G69730	UP		Wall-associated kinase family protein	extracellular region, integral component of membrane
	AT1G26665	AT1G43620	AT1G27630	AT2G19870	AT1G13820		AT1G33260	AT1G75100	AT1G64740	AT1G34300	AT1G10020		AT2G24100	UP	ASG1	ALTERED SEED GERMINATION 1	nucleus
	AT1G27450	AT1G48330	AT1G28050	AT2G21130	AT1G13930		AT1G35560	AT2G01420	AT1G68830	AT1G43700	AT1G10340		AT5G06530	UP		ABC-2 type transporter family protein; FUNCTIONS IN: ATPase activity, coupled to transmembrane movement of substances; LOCATED IN: plasma membrane; EXPRESSED IN: 23 plant structures; EXPRESSED DURING: 13 growth stages; CONTAINS InterPro DOMAIN/s: ATPase, AAA+ type, core (InterPro:IPR003593), ABC transporter-like (InterPro:IPR003439), ABC-2 type transporter (InterPro:IPR013525), ABC transporter, c…	integral component of membrane, mitochondrion, plasma membrane
	AT1G27630	AT1G48540	AT1G28230	AT2G22330	AT1G14250		AT1G44446	AT2G13360	AT1G69730	AT1G51800	AT1G10550
	AT1G28050	AT1G49720	AT1G30280	AT2G23350	AT1G14580		AT1G44575	AT2G23130	AT1G70230	AT1G53570	AT1G10720					Chloroplast	9
	AT1G28580	AT1G51610	AT1G31690	AT2G23670	AT1G14700		AT1G44800	AT2G23600	AT1G71040	AT1G56150	AT1G10890					Total	32
	AT1G31850	AT1G53035	AT1G32540	AT2G25450	AT1G14810		AT1G45191	AT2G24100	AT1G72300	AT1G56460	AT1G10920					%	28.125
	AT1G32540	AT1G56300	AT1G32640	AT2G28900	AT1G15140		AT1G45688	AT2G28190	AT1G75100	AT1G56660	AT1G11170
	AT1G48330	AT1G62430	AT1G33265	AT2G29300	AT1G16400		AT1G48745	AT2G30520	AT1G76130	AT1G58180	AT1G11330
	AT1G49650	AT1G64760	AT1G43560	AT2G29450	AT1G16410		AT1G50020	AT2G30540	AT1G78230	AT1G58225	AT1G12290
	AT1G49720	AT1G66100	AT1G48330	AT2G29630	AT1G17100		AT1G50250	AT2G32160	AT1G79110	AT1G59710	AT1G12360
	AT1G51610	AT1G67660	AT1G49130	AT2G32230	AT1G17380		AT1G52870	AT2G32530	AT2G22240	AT1G63900	AT1G13000
	AT1G52040	AT1G70420	AT1G49500	AT2G34600	AT1G17420		AT1G55920	AT2G32540	AT2G24100	AT1G64400	AT1G13340
	AT1G52720	AT1G75780	AT1G49720	AT2G36390	AT1G18265		AT1G58280	AT2G36895	AT2G26080	AT1G64740	AT1G13470
	AT1G53035	AT1G76590	AT1G51610	AT2G39920	AT1G18460		AT1G59700	AT2G40100	AT2G28190	AT1G65790	AT1G13990
	AT1G53885	AT1G80480	AT1G53035	AT2G40080	AT1G18590		AT1G61210	AT2G41040	AT2G29110	AT1G67900	AT1G14280
	AT1G53903	AT2G02100	AT1G53885	AT2G42530	AT1G18710		AT1G62250	AT2G41250	AT2G29120	AT1G69730	AT1G14290
	AT1G54217	AT2G15970	AT1G53903	AT2G43550	AT1G19180		AT1G62960	AT2G45160	AT2G30520	AT1G70940	AT1G14880
	AT1G54410	AT2G16365	AT1G56300	AT2G44230	AT1G19550		AT1G64500	AT2G47800	AT2G30770	AT1G72060	AT1G14920
	AT1G56300	AT2G19450	AT1G62430	AT2G45560	AT1G19570		AT1G64530	AT3G06510	AT2G32160	AT1G74360	AT1G15400
	AT1G59750	AT2G21130	AT1G64760	AT3G10410	AT1G19640		AT1G64770	AT3G07700	AT2G32540	AT1G74740	AT1G15520
	AT1G61340	AT2G21660	AT1G67660	AT3G16000	AT1G19650		AT1G64970	AT3G09600	AT2G34070	AT1G76970	AT1G15670
	AT1G62430	AT2G22080	AT1G68220	AT3G16250	AT1G19670		AT1G67260	AT3G10420	AT2G35060	AT2G17120	AT1G15790
	AT1G63480	AT2G22450	AT1G70420	AT3G17330	AT1G19770		AT1G68830	AT3G11930	AT2G35940	AT2G23170	AT1G16260
	AT1G64760	AT2G27190	AT1G73080	AT3G18080	AT1G20020		AT1G69730	AT3G12320	AT2G36895	AT2G24100	AT1G16420
	AT1G67660	AT2G28900	AT1G73480	AT3G28070	AT1G20030		AT1G70000	AT3G13062	AT2G37760	AT2G24360	AT1G16500
	AT1G70420	AT2G29630	AT1G74670	AT3G28130	AT1G20450		AT1G70270	AT3G14770	AT2G40100	AT2G25510	AT1G16510
	AT1G71460	AT2G31360	AT1G75190	AT3G44990	AT1G20510		AT1G70580	AT3G16570	AT2G41040	AT2G26560	AT1G16750
	AT1G75190	AT2G36390	AT1G75780	AT3G46640	AT1G20620		AT1G70610	AT3G17800	AT2G41250	AT2G28120	AT1G17190
	AT1G76590	AT2G37220	AT1G76590	AT3G47960	AT1G20693		AT1G70940	AT3G22060	AT2G41770	AT2G29110	AT1G17430
	AT1G79440	AT2G38465	AT1G77210	AT3G53680	AT1G20696		AT1G72300	AT3G22750	AT2G46450	AT2G31020	AT1G18400
	AT1G80280	AT2G38550	AT1G78970	AT3G55630	AT1G21440		AT1G72770	AT3G23400	AT2G47160	AT2G38310	AT1G18910
	AT1G80480	AT2G38670	AT1G78995	AT3G56040	AT1G21670		AT1G73650	AT3G26280	AT2G47800	AT2G40940	AT1G19250
	AT2G01170	AT2G39900	AT1G79500	AT3G56880	AT1G21680		AT1G73670	AT3G26650	AT3G02360	AT2G41110	AT1G19440
	AT2G02100	AT2G39920	AT1G80480	AT4G04840	AT1G22590		AT1G75100	AT3G27170	AT3G06510	AT2G42580	AT1G19530
	AT2G02760	AT2G40080	AT2G01918	AT4G11360	AT1G22710		AT1G76240	AT3G28040	AT3G07700	AT2G46270	AT1G20090
	AT2G05630	AT2G42530	AT2G02100	AT4G12980	AT1G22770		AT1G77930	AT3G29240	AT3G07720	AT2G46330	AT1G20490
	AT2G06925	AT2G43535	AT2G02760	AT4G14680	AT1G23205		AT1G78290	AT3G29670	AT3G07980	AT2G46430	AT1G20780
	AT2G15890	AT2G47890	AT2G06925	AT4G16146	AT1G23390		AT1G78510	AT3G30390	AT3G09600	AT2G47440	AT1G20970
	AT2G15960	AT3G02630	AT2G15890	AT4G16740	AT1G23410		AT1G79600	AT3G47500	AT3G09940	AT2G48030	AT1G21050
	AT2G15970	AT3G04550	AT2G15970	AT4G16880	AT1G23940		AT2G01260	AT3G48000	AT3G10420	AT3G01290	AT1G21060
	AT2G16365	AT3G05130	AT2G16365	AT4G16980	AT1G24070		AT2G01680	AT3G49160	AT3G12320	AT3G07780	AT1G21080
	AT2G17450	AT3G05800	AT2G17450	AT4G18270	AT1G24100		AT2G04039	AT3G50560	AT3G14770	AT3G09940	AT1G21210
	AT2G17840	AT3G05880	AT2G21130	AT4G26530	AT1G25400		AT2G21330	AT3G50770	AT3G14810	AT3G16030	AT1G21240
	AT2G18170	AT3G06160	AT2G21660	AT4G29610	AT1G25550		AT2G21970	AT3G54500	AT3G17800	AT3G19850	AT1G21245
	AT2G19450	AT3G07640	AT2G22450	AT4G30530	AT1G26230		AT2G24100	AT3G55560	AT3G21230	AT3G19930	AT1G21250
	AT2G20880	AT3G07650	AT2G25060	AT4G30650	AT1G26560		AT2G26080	AT3G61440	AT3G22840	AT3G21330	AT1G21270
	AT2G21130	AT3G10410	AT2G28900	AT4G30660	AT1G26920		AT2G26170	AT3G62820	AT3G23400	AT3G22840	AT1G21370
	AT2G21660	AT3G10520	AT2G29310	AT4G31500	AT1G27030		AT2G28190	AT4G05050	AT3G24170	AT3G26210	AT1G21520
	AT2G22080	AT3G11020	AT2G29630	AT4G31800	AT1G27130		AT2G29650	AT4G08290	AT3G24180	AT3G26220	AT1G22180
	AT2G22400	AT3G15140	AT2G29680	AT4G32480	AT1G27480		AT2G30520	AT4G11570	AT3G24190	AT3G26830	AT1G22400
	AT2G22450	AT3G16000	AT2G32150	AT4G38100	AT1G27630		AT2G31380	AT4G13010	AT3G25500	AT3G29240	AT1G22530
	AT2G25730	AT3G18080	AT2G34640	AT4G39260	AT1G28050		AT2G31560	AT4G15430	AT3G26230	AT3G30180	AT1G22882
	AT2G25930	AT3G20810	AT2G36390	AT4G39940	AT1G28230		AT2G32530	AT4G15530	AT3G27110	AT3G45300	AT1G23090
	AT2G26200	AT3G23830	AT2G37220	AT4G39960	AT1G28610		AT2G32540	AT4G17840	AT3G27170	AT3G45620	AT1G24145
	AT2G28840	AT3G46640	AT2G37640	AT4G39980	AT1G29395		AT2G33530	AT4G20860	AT3G29240	AT3G46510	AT1G24150
	AT2G28900	AT3G47860	AT2G38465	AT5G16250	AT1G29530		AT2G33540	AT4G30270	AT3G44820	AT3G47250	AT1G26380
	AT2G29630	AT3G51280	AT2G38550	AT5G20630	AT1G29980		AT2G33590	AT4G32770	AT3G47500	AT3G48080	AT1G26420
	AT2G29720	AT3G52870	AT2G39800	AT5G20740	AT1G30530		AT2G35060	AT4G34350	AT3G51920	AT3G51440	AT1G26580
	AT2G29980	AT3G53530	AT2G39900	AT5G23240	AT1G31180		AT2G35840	AT4G37520	AT3G53720	AT3G51920	AT1G26690
	AT2G30870	AT3G55580	AT2G39920	AT5G26570	AT1G31230		AT2G35940	AT4G37550	AT3G54500	AT3G52240	AT1G26890
	AT2G31360	AT3G58570	AT2G40080	AT5G45650	AT1G31690		AT2G36895	AT4G38970	AT3G60450	AT3G56310	AT1G28260
	AT2G36390	AT3G59820	AT2G42530	AT5G47240	AT1G32540		AT2G37040	AT5G02840	AT4G00490	AT3G57460	AT1G28520
	AT2G37220	AT3G63160	AT2G43010	AT5G52320	AT1G32640		AT2G37240	AT5G03140	AT4G02890	AT3G57550	AT1G30640
	AT2G37678	AT4G01130	AT2G43535	AT5G54960	AT1G33170		AT2G37760	AT5G03555	AT4G04020	AT3G57800	AT1G30900
	AT2G38465	AT4G01670	AT2G43550	AT5G57110	AT1G36280		AT2G38740	AT5G04190	AT4G05020	AT3G58640	AT1G31580
	AT2G38550	AT4G02800	AT2G47890	AT5G59080	AT1G45010		AT2G40100	AT5G06530	AT4G05050	AT3G61630	AT1G32130
	AT2G38670	AT4G04330	AT3G02640	AT5G60100	AT1G45191		AT2G41040	AT5G06980	AT4G08290	AT3G62150	AT1G32230
	AT2G39140	AT4G09020	AT3G04550	AT5G60540	AT1G45201		AT2G41120	AT5G09660	AT4G11570	AT3G63080	AT1G32340
	AT2G39900	AT4G11600	AT3G05880	AT5G62360	AT1G48030		AT2G41250	AT5G15860	AT4G13010	AT4G00330	AT1G32900
	AT2G39920	AT4G12900	AT3G06160	AT5G63980	AT1G48330		AT2G43290	AT5G24120	AT4G13350	AT4G02520	AT1G32940
	AT2G40080	AT4G13250	AT3G07350	AT5G67070	AT1G49130		AT2G43340	AT5G25140	AT4G13810	AT4G03110	AT1G33250
	AT2G41430	AT4G13850	AT3G07640		AT1G49720		AT2G44210	AT5G39660	AT4G14690	AT4G05320	AT1G33720
	AT2G42170	AT4G16146	AT3G07650		AT1G50590		AT2G46450	AT5G40760	AT4G15430	AT4G08470	AT1G33730
	AT2G42530	AT4G17140	AT3G10410		AT1G51080		AT2G46830	AT5G43450	AT4G15530	AT4G08930	AT1G33960
	AT2G42870	AT4G18240	AT3G11020		AT1G51090		AT2G46915	AT5G44190	AT4G22240	AT4G10970	AT1G33990
	AT2G43535	AT4G18270	AT3G14440		AT1G51100		AT2G47490	AT5G44580	AT4G23010	AT4G11890	AT1G34300
	AT2G43550	AT4G19120	AT3G15140		AT1G51610		AT2G47800	AT5G49730	AT4G23850	AT4G14365	AT1G34420
	AT2G43590	AT4G21215	AT3G15720		AT1G51680		AT3G01550	AT5G52570	AT4G30270	AT4G14690	AT1G34750
	AT2G47890	AT4G26670	AT3G18080		AT1G52000		AT3G02870	AT5G53370	AT4G31870	AT4G14746	AT1G35230
	AT3G03630	AT4G27130	AT3G18830		AT1G52030		AT3G06350	AT5G55910	AT4G32770	AT4G15233	AT1G35320
	AT3G04550	AT4G28140	AT3G18930		AT1G52040		AT3G06510	AT5G56860	AT4G34350	AT4G15420	AT1G35350
	AT3G05800	AT4G29610	AT3G20230		AT1G52342		AT3G07700	AT5G58870	AT4G35090	AT4G21870	AT1G35670
	AT3G05880	AT4G30650	AT3G20810		AT1G52400		AT3G07720	AT5G59750	AT4G36920	AT4G22305	AT1G35710
	AT3G07640	AT4G30660	AT3G21070		AT1G52410		AT3G08730	AT5G64840	AT4G37530	AT4G23470	AT1G43700
	AT3G07650	AT4G32340	AT3G21300		AT1G53885		AT3G09600	AT5G64930	AT4G38970	AT4G23650	AT1G43900
	AT3G09390	AT4G33467	AT3G22240		AT1G53903		AT3G10420	AT5G65080	AT5G01720	AT4G23850	AT1G44130
	AT3G10410	AT4G33490	AT3G23830		AT1G54040		AT3G10760	AT5G65730	AT5G03140	AT4G25070	AT1G45145
	AT3G11020	AT4G33700	AT3G46640		AT1G54050		AT3G11660	AT5G67030	AT5G03555	AT4G25110	AT1G47480
	AT3G12120	AT4G33980	AT3G47160		AT1G54820		AT3G11900	AT5G67520	AT5G04140	AT4G26070	AT1G47890
	AT3G13880	AT4G34900	AT3G47860		AT1G55260		AT3G12320		AT5G06530	AT4G29310	AT1G48430
	AT3G15140	AT4G39260	AT3G48360		AT1G55490		AT3G13040		AT5G06980	AT4G30270	AT1G48620
	AT3G15630	AT4G39980	AT3G49790		AT1G56050		AT3G14770		AT5G07830	AT4G31170	AT1G49050
	AT3G15720	AT5G03470	AT3G50440		AT1G56300		AT3G14810		AT5G11920	AT4G32040	AT1G49750
	AT3G18830	AT5G04885	AT3G53460		AT1G56650		AT3G17800		AT5G12470	AT4G32280	AT1G50640
	AT3G18930	AT5G05410	AT3G53530		AT1G58270		AT3G19450		AT5G15450	AT4G32440	AT1G51790
	AT3G20440	AT5G11150	AT3G53800		AT1G58290		AT3G22840		AT5G19550	AT4G33565	AT1G51800
	AT3G20810	AT5G14550	AT3G54090		AT1G60000		AT3G24170		AT5G23850	AT4G34750	AT1G51850
	AT3G21070	AT5G15230	AT3G55580		AT1G60260		AT3G24190		AT5G24120	AT4G34760	AT1G51860
	AT3G22120	AT5G17460	AT3G55630		AT1G60270		AT3G26650		AT5G25140	AT4G35780	AT1G51890
	AT3G26580	AT5G18540	AT3G61060		AT1G60550		AT3G27110		AT5G35970	AT4G36210	AT1G51940
	AT3G26740	AT5G20630	AT3G63160		AT1G60600		AT3G27170		AT5G40760	AT5G02760	AT1G52200
	AT3G28290	AT5G23240	AT3G63510		AT1G61580		AT3G29240		AT5G41790	AT5G02840	AT1G52290
	AT3G28300	AT5G23575	AT4G01130		AT1G61890		AT3G30390		AT5G42530	AT5G03490	AT1G52780
	AT3G46640	AT5G24060	AT4G01670		AT1G62380		AT3G44310		AT5G44190	AT5G05460	AT1G53570
	AT3G47160	AT5G26570	AT4G02800		AT1G62430		AT3G46450		AT5G45550	AT5G06530	AT1G53730
	AT3G47800	AT5G30495	AT4G03510		AT1G62540		AT3G47500		AT5G51460	AT5G08130	AT1G54130
	AT3G47860	AT5G36890	AT4G04330		AT1G62560		AT3G48200		AT5G52540	AT5G11970	AT1G54320
	AT3G48390	AT5G37780	AT4G11360		AT1G62660		AT3G48310		AT5G52570	AT5G12420	AT1G55610
	AT3G50210	AT5G39410	AT4G11600		AT1G62750		AT3G51920		AT5G52810	AT5G18470	AT1G56150
	AT3G50240	AT5G42250	AT4G12900		AT1G64390		AT3G52340		AT5G53370	AT5G20230	AT1G56550
	AT3G50500	AT5G46600	AT4G13250		AT1G64760		AT3G54220		AT5G55910	AT5G22000	AT1G57630
	AT3G52870	AT5G47220	AT4G13850		AT1G65310		AT3G54500		AT5G56250	AT5G25250	AT1G57680
	AT3G53220	AT5G47240	AT4G14270		AT1G65860		AT3G57020		AT5G56860	AT5G25265	AT1G58225
	AT3G53460	AT5G48250	AT4G16146		AT1G65890		AT3G60080		AT5G58770	AT5G25350	AT1G59580
	AT3G53530	AT5G48480	AT4G18270		AT1G65900		AT3G61430		AT5G58870	AT5G25910	AT1G59660
	AT3G53800	AT5G49015	AT4G21215		AT1G66760		AT3G61440		AT5G59780	AT5G27920	AT1G59700
	AT3G53990	AT5G50450	AT4G23870		AT1G66820		AT3G63200		AT5G64840	AT5G37070	AT1G59710
	AT3G54090	AT5G54810	AT4G24175		AT1G67590		AT4G00050		AT5G64930	AT5G42530	AT1G60490
	AT3G54880	AT5G54930	AT4G26370		AT1G67865		AT4G00490		AT5G64940	AT5G44820	AT1G60680
	AT3G55390	AT5G54960	AT4G26530		AT1G68050		AT4G01070		AT5G65470	AT5G45500	AT1G61100
	AT3G55450	AT5G57110	AT4G26670		AT1G68540		AT4G04020		AT5G65730	AT5G45550	AT1G61140
	AT3G56680	AT5G60100	AT4G27130		AT1G68670		AT4G04850		AT5G66630	AT5G46330	AT1G61250
	AT3G56720	AT5G60540	AT4G28703		AT1G69200		AT4G08040		AT5G66730	AT5G47370	AT1G61850
	AT3G57430	AT5G61380	AT4G29610		AT1G69370		AT4G08290		AT5G67030	AT5G47560	AT1G62570
	AT3G58570	AT5G61810	AT4G30650		AT1G69523		AT4G08300		AT5G67470	AT5G48657	AT1G62790
	AT3G58680	AT5G62360	AT4G30660		AT1G69830		AT4G11570			AT5G49570	AT1G63260
	AT3G59350	AT5G62720	AT4G30720		AT1G69870		AT4G13010			AT5G52900	AT1G63670
	AT3G59820	AT5G63420	AT4G31840		AT1G70370		AT4G14690			AT5G53550	AT1G63900
	AT3G63160	AT5G64860	AT4G32340		AT1G70420		AT4G15430			AT5G54080	AT1G64280
	AT4G01130	AT5G64980	AT4G33260		AT1G70700		AT4G15530			AT5G55460	AT1G64400
	AT4G02370		AT4G33270		AT1G70820		AT4G17530			AT5G59680	AT1G64740
	AT4G02800		AT4G33467		AT1G71030		AT4G17840			AT5G60950	AT1G65610
	AT4G04330		AT4G33480		AT1G71695		AT4G19170			AT5G61210	AT1G65690
	AT4G05330		AT4G33490		AT1G71890		AT4G20070			AT5G62280	AT1G65790
	AT4G09020		AT4G33700		AT1G72500		AT4G22240			AT5G66200	AT1G65845
	AT4G11320		AT4G33960		AT1G72520		AT4G22920			AT5G66640	AT1G65930
	AT4G11600		AT4G33980		AT1G72920		AT4G23290			AT5G67340	AT1G66700
	AT4G12750		AT4G34290		AT1G73080		AT4G23300				AT1G66880
	AT4G12900		AT4G34900		AT1G73325		AT4G25290				AT1G66940
	AT4G13250		AT4G39260		AT1G73330		AT4G27310				AT1G66960
	AT4G13850		AT5G03470		AT1G73480		AT4G29350				AT1G66970
	AT4G14270		AT5G08400		AT1G73750		AT4G30440				AT1G67800
	AT4G14310		AT5G08410		AT1G73760		AT4G31390				AT1G67810
	AT4G16146		AT5G11150		AT1G74070		AT4G31870				AT1G68530
	AT4G17140		AT5G11450		AT1G74090		AT4G32770				AT1G69160
	AT4G17230		AT5G12940		AT1G74100		AT4G33010				AT1G69220
	AT4G18240		AT5G14550		AT1G74640		AT4G34350				AT1G69730
	AT4G19390		AT5G15230		AT1G74950		AT4G35090				AT1G70230
	AT4G21215		AT5G15970		AT1G75020		AT4G37270				AT1G70430
	AT4G21390		AT5G17460		AT1G75460		AT4G37460				AT1G70900
	AT4G24175		AT5G18540		AT1G75780		AT4G38970				AT1G70940
	AT4G25500		AT5G20630		AT1G75900		AT4G39210				AT1G72416
	AT4G26370		AT5G23240		AT1G76590		AT5G02270				AT1G72680
	AT4G26670		AT5G24060		AT1G76650		AT5G03140				AT1G72770
	AT4G27130		AT5G24460		AT1G76680		AT5G03555				AT1G73805
	AT4G27440		AT5G26570		AT1G76790		AT5G04140				AT1G73830
	AT4G28140		AT5G26880		AT1G77210		AT5G05270				AT1G73850
	AT4G29610		AT5G30495		AT1G78070		AT5G05580				AT1G74330
	AT4G29740		AT5G36230		AT1G78370		AT5G06530				AT1G74360
	AT4G30650		AT5G39410		AT1G78680		AT5G06980				AT1G74440
	AT4G30660		AT5G39980		AT1G78820		AT5G12470				AT1G74590
	AT4G31290		AT5G41600		AT1G78915		AT5G13110				AT1G74710
	AT4G32340		AT5G43190		AT1G78970		AT5G13930				AT1G75040
	AT4G33260		AT5G47240		AT1G78995		AT5G14060				AT1G75170
	AT4G33270		AT5G47500		AT1G79440		AT5G14760				AT1G75510
	AT4G33467		AT5G48250		AT1G80480		AT5G15450				AT1G75730
	AT4G33480		AT5G48470		AT2G01890		AT5G15830				AT1G75760
	AT4G33490		AT5G48480		AT2G02100		AT5G17050				AT1G76040
	AT4G33700		AT5G49015		AT2G02130		AT5G17230				AT1G76960
	AT4G33980		AT5G50450		AT2G02850		AT5G17300				AT1G76970
	AT4G34900		AT5G57110		AT2G03440		AT5G19190				AT1G77500
	AT4G38580		AT5G57170		AT2G03530		AT5G19550				AT1G77760
	AT4G39260		AT5G58250		AT2G04360		AT5G19850				AT1G77810
	AT5G02860		AT5G60100		AT2G06050		AT5G19855				AT1G78080
	AT5G03240		AT5G60540		AT2G06925		AT5G20490				AT1G78210
	AT5G03460		AT5G61380		AT2G14750		AT5G22300				AT1G79110
	AT5G03470		AT5G62350		AT2G15090		AT5G23060				AT1G79380
	AT5G04885		AT5G62360		AT2G15970		AT5G24120				AT1G79450
	AT5G05410		AT5G62720		AT2G16365		AT5G24850				AT1G79730
	AT5G06690		AT5G63420		AT2G18950		AT5G25140				AT2G01190
	AT5G08000		AT5G64860		AT2G19450		AT5G25220				AT2G01270
	AT5G08260		AT5G65207		AT2G20020		AT5G35970				AT2G01650
	AT5G10780		AT5G66880		AT2G20610		AT5G36700				AT2G02080
	AT5G11150				AT2G20950		AT5G36790				AT2G02390
	AT5G11580				AT2G21130		AT5G39660				AT2G02930
	AT5G14550				AT2G21250		AT5G41790				AT2G03510
	AT5G14920				AT2G21320		AT5G42800				AT2G04450
	AT5G15230				AT2G21650		AT5G43630				AT2G05320
	AT5G15970				AT2G21660		AT5G43870				AT2G07180
	AT5G17460				AT2G21860		AT5G44190				AT2G13790
	AT5G18540				AT2G22170		AT5G45820				AT2G13810
	AT5G18600				AT2G22330		AT5G46800				AT2G13840
	AT5G20630				AT2G22450		AT5G47620				AT2G14560
	AT5G23240				AT2G22870		AT5G47650				AT2G14580
	AT5G23510				AT2G22880		AT5G49730				AT2G14610
	AT5G23575				AT2G23000		AT5G49740				AT2G16660
	AT5G24060				AT2G23010		AT5G50100				AT2G16870
	AT5G24460				AT2G23340		AT5G52570				AT2G17120
	AT5G24490				AT2G23670		AT5G53370				AT2G17130
	AT5G25210				AT2G24550		AT5G54130				AT2G17200
	AT5G26570				AT2G24580		AT5G56250				AT2G17220
	AT5G26880				AT2G24820		AT5G56860				AT2G17290
	AT5G27930				AT2G25450		AT5G57345				AT2G17520
	AT5G36890				AT2G25830		AT5G58770				AT2G18090
	AT5G37780				AT2G26530		AT5G58870				AT2G18660
	AT5G39410				AT2G27310		AT5G59750				AT2G19190
	AT5G42420				AT2G27840		AT5G59780				AT2G20142
	AT5G42825				AT2G28720		AT5G61270				AT2G21520
	AT5G43440				AT2G28790		AT5G62430				AT2G21850
	AT5G44730				AT2G28900		AT5G63380				AT2G22240
	AT5G45750				AT2G29170		AT5G64840				AT2G22430
	AT5G47240				AT2G29300		AT5G64940				AT2G23170
	AT5G47500				AT2G29310		AT5G65470				AT2G23200
	AT5G48250				AT2G29450		AT5G65730				AT2G23680
	AT5G48470				AT2G29630		AT5G67030				AT2G24100
	AT5G48480				AT2G29680		AT5G67385				AT2G24360
	AT5G49015				AT2G30100						AT2G24390
	AT5G50450				AT2G30390						AT2G25490
	AT5G54810				AT2G30860						AT2G25510
	AT5G54930				AT2G30870						AT2G25520
	AT5G54960				AT2G31040						AT2G26440
	AT5G57110				AT2G31790						AT2G28130
	AT5G57565				AT2G32150						AT2G28570
	AT5G58600				AT2G32230						AT2G28810
	AT5G58900				AT2G32290						AT2G28890
	AT5G60100				AT2G33855						AT2G28940
	AT5G60540				AT2G34600						AT2G29110
	AT5G61380				AT2G34620						AT2G29120
	AT5G62350				AT2G34810						AT2G29350
	AT5G62360				AT2G35130						AT2G29400
	AT5G62720				AT2G35500						AT2G29460
	AT5G62900				AT2G35960						AT2G29890
	AT5G62990				AT2G36390						AT2G29990
	AT5G63420				AT2G37260						AT2G30140
	AT5G63810				AT2G37640						AT2G30250
	AT5G63860				AT2G37860						AT2G30590
	AT5G64860				AT2G38010						AT2G30770
	AT5G66052				AT2G38550						AT2G30930
	AT5G66880				AT2G38750						AT2G30980
					AT2G38760						AT2G31010
					AT2G39030						AT2G31020
					AT2G39250						AT2G31250
					AT2G39800						AT2G31730
					AT2G39900						AT2G31865
					AT2G39920						AT2G31880
					AT2G39980						AT2G31955
					AT2G40010						AT2G32080
					AT2G40080						AT2G32160
					AT2G40400						AT2G32680
					AT2G40490						AT2G33480
					AT2G40540						AT2G33630
					AT2G40610						AT2G34770
					AT2G40960						AT2G34940
					AT2G41870						AT2G35650
					AT2G42530						AT2G35980
					AT2G42540						AT2G36470
					AT2G43100						AT2G36560
					AT2G43360						AT2G36680
					AT2G43530						AT2G37110
					AT2G43535						AT2G37150
					AT2G43550						AT2G37620
					AT2G43590						AT2G37630
					AT2G44230						AT2G37760
					AT2G45290						AT2G38290
					AT2G45470						AT2G38310
					AT2G45560						AT2G39210
					AT2G45710						AT2G39270
					AT2G45740						AT2G39550
					AT2G46650						AT2G39720
					AT2G47600						AT2G39740
					AT2G47880						AT2G39830
					AT2G47890						AT2G39870
					AT3G01120						AT2G40330
					AT3G01440						AT2G40475
					AT3G01480						AT2G40600
					AT3G01510						AT2G40940
					AT3G02020						AT2G41090
					AT3G02150						AT2G41110
					AT3G03190						AT2G41170
					AT3G04290						AT2G41250
					AT3G04550						AT2G41310
					AT3G04640						AT2G41940
					AT3G04650						AT2G42040
					AT3G05030						AT2G42300
					AT3G05130						AT2G42320
					AT3G05180						AT2G42360
					AT3G05400						AT2G42580
					AT3G05880						AT2G42890
					AT3G06035						AT2G43820
					AT3G06980						AT2G43970
					AT3G07320						AT2G44180
					AT3G07350						AT2G44290
					AT3G07390						AT2G44430
					AT3G08010						AT2G44940
					AT3G08590						AT2G45140
					AT3G08770						AT2G45160
					AT3G09540						AT2G45210
					AT3G10050						AT2G45330
					AT3G10410						AT2G45500
					AT3G10670						AT2G45620
					AT3G11250						AT2G45660
					AT3G12145						AT2G46270
					AT3G13470						AT2G46310
					AT3G13730						AT2G46330
					AT3G15520						AT2G46400
					AT3G15720						AT2G46430
					AT3G15790						AT2G46440
					AT3G15840						AT2G46680
					AT3G15850						AT2G47130
					AT3G16000						AT2G47440
					AT3G16250						AT2G47760
					AT3G16470						AT2G47970
					AT3G16690						AT2G48030
					AT3G17330						AT3G01290
					AT3G17860						AT3G01345
					AT3G18080						AT3G01590
					AT3G18130						AT3G01720
					AT3G18420						AT3G03370
					AT3G18773						AT3G03470
					AT3G19000						AT3G04670
					AT3G19480						AT3G05500
					AT3G19490						AT3G06650
					AT3G19710						AT3G07195
					AT3G20390						AT3G07520
					AT3G20810						AT3G07550
					AT3G20820						AT3G07780
					AT3G21060						AT3G07980
					AT3G21070						AT3G08600
					AT3G21110						AT3G08760
					AT3G21200						AT3G09790
					AT3G21460						AT3G09940
					AT3G21950						AT3G10190
					AT3G22740						AT3G10420
					AT3G23080						AT3G10500
					AT3G23570						AT3G10760
					AT3G23810						AT3G11010
					AT3G23940						AT3G11030
					AT3G25660						AT3G11080
					AT3G25760						AT3G11280
					AT3G25770						AT3G11340
					AT3G25780						AT3G11402
					AT3G26200						AT3G12220
					AT3G27180						AT3G12360
					AT3G28070						AT3G12830
					AT3G28080						AT3G12920
					AT3G28130						AT3G13235
					AT3G28220						AT3G13330
					AT3G28290						AT3G13380
					AT3G28300						AT3G13610
					AT3G28760						AT3G13950
					AT3G29200						AT3G14010
					AT3G29320						AT3G14230
					AT3G29590						AT3G14450
					AT3G44750						AT3G14470
					AT3G44860						AT3G15355
					AT3G44970						AT3G15540
					AT3G44990						AT3G16030
					AT3G45140						AT3G16570
					AT3G45600						AT3G16857
					AT3G46490						AT3G16990
					AT3G46650						AT3G17410
					AT3G46880						AT3G18010
					AT3G46970						AT3G18250
					AT3G47080						AT3G19260
					AT3G47960						AT3G19850
					AT3G48690						AT3G19870
					AT3G49680						AT3G19930
					AT3G50440						AT3G20250
					AT3G50840						AT3G20360
					AT3G51420						AT3G20470
					AT3G51450						AT3G20510
					AT3G52170						AT3G20770
					AT3G52180						AT3G21330
					AT3G52870						AT3G21600
					AT3G53260						AT3G21630
					AT3G53530						AT3G21810
					AT3G53680						AT3G22600
					AT3G53960						AT3G22840
					AT3G54470						AT3G23010
					AT3G54600						AT3G23530
					AT3G55010						AT3G23640
					AT3G55120						AT3G24180
					AT3G55280						AT3G24503
					AT3G55400						AT3G24550
					AT3G55580						AT3G24900
					AT3G55630						AT3G25010
					AT3G55646						AT3G25020
					AT3G55760						AT3G26210
					AT3G56040						AT3G26220
					AT3G56070						AT3G26600
					AT3G56080						AT3G26830
					AT3G56880						AT3G27770
					AT3G57520						AT3G28200
					AT3G58700						AT3G28210
					AT3G58990						AT3G28480
					AT3G59300						AT3G28540
					AT3G59400						AT3G30180
					AT3G59780						AT3G30380
					AT3G59820						AT3G44350
					AT3G59980						AT3G44770
					AT3G60750						AT3G45290
					AT3G61060						AT3G45620
					AT3G61220						AT3G45860
					AT3G62460						AT3G45970
					AT3G62750						AT3G46090
					AT3G62910						AT3G46510
					AT3G62930						AT3G47010
					AT3G63160						AT3G47250
					AT4G00370						AT3G48080
					AT4G01026						AT3G48780
					AT4G01080						AT3G48850
					AT4G02850						AT3G49670
					AT4G03510						AT3G49800
					AT4G03610						AT3G50480
					AT4G04330						AT3G50650
					AT4G04610						AT3G50930
					AT4G04640						AT3G51330
					AT4G04750						AT3G51340
					AT4G04760						AT3G51430
					AT4G04830						AT3G51440
					AT4G04840						AT3G51660
					AT4G05180						AT3G51670
					AT4G08870						AT3G51890
					AT4G09020						AT3G51920
					AT4G09560						AT3G52240
					AT4G09650						AT3G52310
					AT4G09760						AT3G52430
					AT4G10450						AT3G54010
					AT4G10770						AT3G54500
					AT4G11010						AT3G54620
					AT4G11320						AT3G54850
					AT4G11360						AT3G55500
					AT4G11600						AT3G55770
					AT4G12030						AT3G56310
					AT4G12310						AT3G56800
					AT4G12320						AT3G57240
					AT4G12830						AT3G57260
					AT4G12900						AT3G57410
					AT4G12910						AT3G57460
					AT4G12980						AT3G57550
					AT4G13250						AT3G57800
					AT4G13410						AT3G57880
					AT4G13572						AT3G58120
					AT4G13575						AT3G58640
					AT4G13770						AT3G59660
					AT4G13800						AT3G60300
					AT4G13850						AT3G60420
					AT4G14040						AT3G60540
					AT4G14090						AT3G60860
					AT4G14680						AT3G61010
					AT4G14790						AT3G61280
					AT4G15110						AT3G61310
					AT4G15440						AT3G61460
					AT4G15450						AT3G61630
					AT4G15510						AT3G61860
					AT4G15660						AT3G62150
					AT4G15670						AT3G62370
					AT4G15680						AT3G63030
					AT4G15690						AT3G63080
					AT4G16146						AT3G63380
					AT4G16740						AT3G63500
					AT4G16880						AT4G00180
					AT4G16980						AT4G00240
					AT4G17090						AT4G00330
					AT4G17470						AT4G00355
					AT4G17490						AT4G00380
					AT4G17810						AT4G00570
					AT4G18205						AT4G00700
					AT4G18240						AT4G00955
					AT4G18270						AT4G01010
					AT4G18440						AT4G01370
					AT4G18480						AT4G01720
					AT4G18970						AT4G01750
					AT4G19120						AT4G02520
					AT4G20840						AT4G02540
					AT4G21770						AT4G02970
					AT4G21910						AT4G03110
					AT4G21990						AT4G03450
					AT4G22690						AT4G04220
					AT4G22710						AT4G04490
					AT4G22880						AT4G04500
					AT4G23020						AT4G04510
					AT4G23100						AT4G04620
					AT4G23600						AT4G04695
					AT4G23890						AT4G04960
					AT4G24010						AT4G05020
					AT4G24175						AT4G05050
					AT4G24280						AT4G05320
					AT4G24350						AT4G08040
					AT4G24380						AT4G08470
					AT4G24780						AT4G08850
					AT4G24960						AT4G08930
					AT4G25890						AT4G08950
					AT4G26530						AT4G10840
					AT4G26670						AT4G10970
					AT4G27070						AT4G11000
					AT4G27440						AT4G11260
					AT4G27560						AT4G11830
					AT4G27570						AT4G11840
					AT4G27700						AT4G11890
					AT4G27710						AT4G11900
					AT4G27720						AT4G12040
					AT4G27820						AT4G13340
					AT4G28250						AT4G13350
					AT4G29610						AT4G14130
					AT4G29700						AT4G14220
					AT4G29740						AT4G14365
					AT4G29840						AT4G14390
					AT4G30210						AT4G14746
					AT4G30530						AT4G14770
					AT4G30650						AT4G14900
					AT4G30660						AT4G15233
					AT4G30800						AT4G15530
					AT4G30960						AT4G15610
					AT4G31500						AT4G16490
					AT4G31800						AT4G16670
					AT4G32340						AT4G16960
					AT4G32480						AT4G17070
					AT4G33110						AT4G17660
					AT4G33467						AT4G17670
					AT4G33490						AT4G18250
					AT4G33666						AT4G19640
					AT4G33680						AT4G19700
					AT4G33700						AT4G19990
					AT4G34138						AT4G20110
					AT4G34900						AT4G20260
					AT4G35300						AT4G21120
					AT4G36010						AT4G21380
					AT4G36360						AT4G21840
					AT4G36570						AT4G21870
					AT4G37310						AT4G22190
					AT4G37610						AT4G22305
					AT4G37925						AT4G22490
					AT4G39260						AT4G22520
					AT4G39510						AT4G22530
					AT4G39730						AT4G22670
					AT4G39940						AT4G23010
					AT4G39960						AT4G23130
					AT4G39980						AT4G23140
					AT5G02940						AT4G23150
					AT5G03630						AT4G23160
					AT5G03940						AT4G23200
					AT5G04160						AT4G23220
					AT5G04590						AT4G23230
					AT5G05060						AT4G23310
					AT5G05250						AT4G23470
					AT5G05580						AT4G23570
					AT5G05590						AT4G23610
					AT5G05600						AT4G23650
					AT5G05730						AT4G23680
					AT5G06870						AT4G23750
					AT5G07030						AT4G23850
					AT5G07460						AT4G24260
					AT5G07670						AT4G24290
					AT5G07700						AT4G24970
					AT5G07990						AT4G25070
					AT5G08030						AT4G25110
					AT5G08180						AT4G25610
					AT5G08640						AT4G26060
					AT5G09650						AT4G26070
					AT5G11150						AT4G26690
					AT5G11450						AT4G28190
					AT5G11790						AT4G28390
					AT5G11880						AT4G28490
					AT5G12110						AT4G29310
					AT5G12940						AT4G29810
					AT5G12950						AT4G30270
					AT5G13520						AT4G30470
					AT5G14200						AT4G31000
					AT5G14700						AT4G31170
					AT5G15160						AT4G31820
					AT5G15240						AT4G32040
					AT5G15960						AT4G32180
					AT5G15970						AT4G32440
					AT5G16190						AT4G32790
					AT5G16370						AT4G33300
					AT5G16650						AT4G33540
					AT5G16970						AT4G33565
					AT5G16980						AT4G33620
					AT5G17050						AT4G34390
					AT5G17220						AT4G34480
					AT5G17490						AT4G34750
					AT5G17700						AT4G34760
					AT5G18440						AT4G34890
					AT5G19110						AT4G35020
					AT5G19120						AT4G35230
					AT5G19220						AT4G35510
					AT5G19230						AT4G35780
					AT5G19540						AT4G36090
					AT5G20050						AT4G36150
					AT5G20630						AT4G36210
					AT5G20740						AT4G36430
					AT5G22300						AT4G36780
					AT5G22580						AT4G37520
					AT5G23010						AT4G37530
					AT5G23310						AT4G37640
					AT5G23820						AT4G38520
					AT5G23920						AT4G38560
					AT5G24150						AT4G38860
					AT5G24155						AT4G38950
					AT5G24420						AT4G39390
					AT5G24470						AT4G39400
					AT5G24770						AT4G39670
					AT5G24780						AT4G39830
					AT5G25980						AT5G01100
					AT5G26570						AT5G01320
					AT5G26600						AT5G01720
					AT5G26670						AT5G01880
					AT5G28910						AT5G02290
					AT5G33320						AT5G02480
					AT5G35220						AT5G02760
					AT5G38120						AT5G02840
					AT5G38510						AT5G03540
					AT5G38520						AT5G03730
					AT5G39220						AT5G05460
					AT5G39320						AT5G05690
					AT5G39410						AT5G06530
					AT5G39790						AT5G06960
					AT5G40390						AT5G07220
					AT5G41080						AT5G07760
					AT5G41120						AT5G07770
					AT5G41600						AT5G07830
					AT5G42250						AT5G08130
					AT5G42650						AT5G08660
					AT5G42800						AT5G08760
					AT5G42900						AT5G09290
					AT5G43190						AT5G09890
					AT5G44005						AT5G10380
					AT5G44050						AT5G10740
					AT5G44520						AT5G11000
					AT5G44530						AT5G11210
					AT5G44650						AT5G11420
					AT5G44720						AT5G11920
					AT5G45280						AT5G11970
					AT5G45610						AT5G12480
					AT5G45650						AT5G13320
					AT5G45930						AT5G13710
					AT5G46710						AT5G14000
					AT5G47220						AT5G14780
					AT5G47240						AT5G15410
					AT5G48250						AT5G16560
					AT5G48790						AT5G16880
					AT5G48830						AT5G16910
					AT5G48880						AT5G17330
					AT5G49730						AT5G17760
					AT5G49910						AT5G17880
					AT5G50450						AT5G18460
					AT5G50950						AT5G18470
					AT5G51390						AT5G18780
					AT5G52320						AT5G19930
					AT5G53050						AT5G20230
					AT5G53580						AT5G21090
					AT5G54060						AT5G22000
					AT5G54160						AT5G22380
					AT5G54170						AT5G23850
					AT5G54190						AT5G24030
					AT5G54585						AT5G24200
					AT5G54810						AT5G24530
					AT5G54960						AT5G24810
					AT5G54970						AT5G25250
					AT5G54980						AT5G25260
					AT5G55120						AT5G25265
					AT5G55220						AT5G25350
					AT5G55280						AT5G25440
					AT5G55740						AT5G25590
					AT5G57110						AT5G25910
					AT5G57630						AT5G25990
					AT5G58140						AT5G26170
					AT5G58310						AT5G26690
					AT5G58370						AT5G26920
					AT5G59080						AT5G27060
					AT5G59130						AT5G27830
					AT5G59430						AT5G28300
					AT5G59730						AT5G35200
					AT5G60100						AT5G36930
					AT5G60540						AT5G37540
					AT5G61440						AT5G37600
					AT5G61810						AT5G38900
					AT5G62350						AT5G39660
					AT5G62360						AT5G39670
					AT5G62720						AT5G40780
					AT5G63420						AT5G41260
					AT5G63780						AT5G42080
					AT5G63980						AT5G42280
					AT5G64050						AT5G42380
					AT5G64770						AT5G42530
					AT5G64860						AT5G42830
					AT5G65020						AT5G43030
					AT5G66530						AT5G43100
					AT5G67150						AT5G43910
					AT5G67300						AT5G44580
											AT5G44790
											AT5G44820
											AT5G45000
											AT5G45030
											AT5G45130
											AT5G45380
											AT5G45500
											AT5G45510
											AT5G45550
											AT5G46220
											AT5G46230
											AT5G46240
											AT5G46260
											AT5G46330
											AT5G46410
											AT5G46500
											AT5G46630
											AT5G46690
											AT5G47120
											AT5G47180
											AT5G47370
											AT5G47560
											AT5G47850
											AT5G48657
											AT5G49570
											AT5G49680
											AT5G50200
											AT5G51020
											AT5G51070
											AT5G51430
											AT5G51460
											AT5G51640
											AT5G51670
											AT5G51970
											AT5G52760
											AT5G52810
											AT5G52882
											AT5G52900
											AT5G53090
											AT5G53120
											AT5G53370
											AT5G53460
											AT5G53550
											AT5G54310
											AT5G54610
											AT5G54870
											AT5G55450
											AT5G55460
											AT5G55850
											AT5G55910
											AT5G56040
											AT5G56220
											AT5G56250
											AT5G56520
											AT5G56700
											AT5G57550
											AT5G57580
											AT5G57940
											AT5G58220
											AT5G58375
											AT5G59660
											AT5G59670
											AT5G59680
											AT5G60800
											AT5G60840
											AT5G60900
											AT5G60940
											AT5G60950
											AT5G61010
											AT5G61190
											AT5G61210
											AT5G61250
											AT5G61530
											AT5G61540
											AT5G62240
											AT5G62280
											AT5G62620
											AT5G64000
											AT5G64110
											AT5G64370
											AT5G65390
											AT5G65430
											AT5G66080
											AT5G66200
											AT5G66250
											AT5G66580
											AT5G66630
											AT5G66640
											AT5G66910
											AT5G67060
											AT5G67340
											AT5G67360
											AT5G67470
