# Supplementary material for: Enhancement of Arabidopsis growth characteristics using genome interrogation with artificial transcription factors
Source: PLoS One. 2017 Mar 30;12(3):e0174236. doi: 10.1371/journal.pone.0174236 (PMC5373528; doi:10.1371/journal.pone.0174236)
Supplement: S3 Dataset — (XLSX) [file pone.0174236.s017.xlsx]

## Sheet: VP16-02-003
Motif(s)			Length	Location		Annotation		Up/down							Transcriptome wide
GATGATGGA		AT4G23470	1000	132-[-1]-859			PLAC8 family protein	Up		Up:	19/34 (56%)				723/1539 (47%)
GATGATGGA		AT5G25350	1000	443-[-1]-548		EBF2	EIN3-binding F-box protein 2	Up		Down:	15/34 (44%)		versus		816/1539 (53%)
GATGATGGA		AT4G39940	1000	542-[-1]-449		APK2	Adenylyl-sulfate kinase 2	Down
GCTGATGGA		AT5G25910	1000	568-[+1]-423		AtRLP52	receptor like protein 52	Up
GGAGATGGA	GGAGATGTA	AT3G22840	1000	122-[+1]-375-[+1]-485		ELIP1	Early light-induced protein 1	Up
GGAGATGGA		AT3G09940	1000	142-[-1]-849		MDHAR	Probable monodehydroascorbate reductase	Up
GGTGAAGGA		AT1G16260	1000	49-[+1]-942		WAKL8	Wall-associated receptor kinase-like 8	Up
GGTGACGGA		AT1G07050	1000	926-[+1]-65			CCT motif family protein	Down
GGTGACGGA		AT4G29310	1000	97-[+1]-894			Protein of unknown function (DUF1005)	Up
GGTGATGAA		AT1G05010	1000	420-[+1]-571		ACO4	1-aminocyclopropane-1-carboxylate oxidase 4	Up
GGTGATGAA		AT4G26530	1000	344-[-1]-647			Aldolase superfamily protein	Down
GGTGATGAA		AT4G11360	1000	241-[-1]-750		RHA1B	E3 ubiquitin-protein ligase RHA1B	Down
GGTGATGAA		AT4G02520	1000	905-[-1]-86		GSTF2	Glutathione S-transferase F2	Up
GGTGATGAA		AT4G18270	1000	960-[-1]-31		ATTRANS 11	Phospho-N-acetylmuramoyl-pentapeptide-transferase homolog	Down
GGTGATGCA		AT1G13000	1000	919-[+1]-72			Protein of unknown function (DUF707)	Up
GGTGATGCA		AT1G20020	1000	269-[+1]-722		LFNR2	Ferredoxin--NADP reductase	Down
GGTGATGCA		AT1G72520	1000	579-[+1]-412		LOX4	Lipoxygenase 4	Down
GGTGATGCA	GGTGATGAA	AT2G40080	1000	134-[-1]-731-[+1]-117		ELF4	Protein EARLY FLOWERING 4	Down
GGTGATGGA		AT2G01890	1000	963-[-1]-28		PAP8	Purple acid phosphatase 8	Down
GGTGATGGC	GGTGATGAA	AT3G26220	1000	50-[-1]-38-[+1]-894		CYP71B3	Cytochrome P450 71B3	Up
GGTGATGGT		AT1G03400	1000	302-[-1]-689			1-aminocyclopropane-1-carboxylate oxidase homolog 4	Up
GGTGATGGT		AT1G15140	1000	285-[-1]-706			FAD/NAD(P)-binding oxidoreductase	Down
GGTGATGGT		AT5G02840	1000	567-[+1]-424		RVE4	Protein REVEILLE 4	Up
GGTGATGTA		AT4G33565	1000	173-[-1]-818			RING/U-box superfamily protein	Up
GGTGGTGGA		AT1G33170	1000	914-[-1]-77			Probable methyltransferase PMT18	Down
GGTGGTGGA		AT3G48080	1000	599-[+1]-392		EDS1B	Protein EDS1B	Up
GGTGGTGGA		AT2G14750	1000	984-[-1]-7		APK1	Adenylyl-sulfate kinase 1	Down
GGTGGTGGA		AT5G55460	1000	20-[-1]-971			Bifunctional inhibitor/lipid-transfer protein/seed storage 2S albumin superfamily protein	Up
GGTGTTGGA		AT2G36390	1000	186-[+1]-805		SBE2.1	1	Down
GGTGTTGGA		AT4G03110	1000	424-[-1]-567		BRN1	RNA-binding protein BRN1	Up
GGTGTTGGA		AT4G14365	1000	195-[-1]-796		XBAT34	Putative E3 ubiquitin-protein ligase XBAT34	Up
GGTGTTGGA		AT5G02760	1000	810-[-1]-181			Probable protein phosphatase 2C 67	Up
GTTGATGGA		AT2G29300	1000	420-[+1]-571			Tropinone reductase homolog At2g29300	Down
GTTGATGGA		AT2G44230	1000	1-[+1]-990			Plant protein of unknown function (DUF946)	Down

## Sheet: VP16-05-014
Motif(s)		Sequence name	Length	Location		Annotation		Up/down							Transcriptome wide
GAAGTAGAG		AT1G02930	1000	942-[-1]-49		GSTF6	Glutathione S-transferase F6	Up		Up:	16/25 (64%)				92/237 (39%)
GAAGTAGAG		AT1G15670	1000	597-[+1]-394			F-box/kelch-repeat protein At1g15670	Up		Down:	9/25 (36%)		versus		145/237(61%)
GAAGTAGAG		AT4G23850	1000	974-[+1]-17		LACS4	Long chain acyl-CoA synthetase 4	Up
GAAGTAGAG		AT5G53550	1000	298-[-1]-693		YSL3	Metal-nicotianamine transporter YSL3	Up
GAAGTAGAG		AT4G32040	1000	857-[+1]-134		KNAT5	Homeobox protein knotted-1-like 5	Up
GTAGAAGAG		AT5G44820	1000	128-[-1]-863			Nucleotide-diphospho-sugar transferase family protein	Up
GTAGAAGAG		AT4G39260	1000	88-[-1]-903		RBG8	Glycine-rich RNA-binding protein 8	Down
GTAGTAGAA		AT1G22770	1000	591-[-1]-400		GI	Protein GIGANTEA	Down
GTAGTAGAA		AT1G56150	1000	402-[-1]-589		SAUR71	Auxin-responsive protein SAUR71	Up
GTAGTAGAA		AT3G44990	1000	400-[+1]-591		XTH31	Xyloglucan endotransglucosylase/hydrolase protein 31	Down
GTAGTAGAC		AT1G62430	1000	256-[+1]-735		CDS1	Phosphatidate cytidylyltransferase 1	Down
GTAGTAGAC		AT3G52240	1000	813-[-1]-178			unknown protein	Up
GTAGTAGAC		AT5G59680	1000	613-[-1]-378			Probable LRR receptor-like serine/threonine-protein kinase At5g59680	Up
GTAGTAGAG		AT3G63080	1000	649-[+1]-342		GPX5	Probable glutathione peroxidase 5	Up
GTAGTAGAT		AT4G26530	1000	355-[-1]-636			Aldolase superfamily protein	Down
GTAGTAGAT		AT5G54960	1000	298-[+1]-693		PDC2	Pyruvate decarboxylase 2	Down
GTAGTAGGG	GTAGTAGAG	AT1G58225	1000	485-[-1]-485-[+1]-12			unknown protein	Up
GTAGTGGAG		AT1G14920	1000	858-[+1]-133		GAI	DELLA protein GAI	Up
GTAGTGGAG		AT1G32640	1000	921-[-1]-70		MYC2	Transcription factor MYC2	Down
GTAGTGGAG	GTAGTAGTG	AT3G51440	1000	520-[+1]-11-[+1]-451		SSL6	Protein STRICTOSIDINE SYNTHASE-LIKE 6	Up
GTAGTGGAG		AT4G14680	1000	937-[-1]-54		APS3	ATP-sulfurylase 3	Down
GTAGTGGAG		AT3G56310	1000	901-[-1]-90		AGAL3	Alpha-galactosidase 3	Up
GTGGTAGAG	GTGGTAGAG	AT2G14750	1000	278-[-1]-73-[-1]-631		APK1	Alpha-galactosidase 3	Down
GTTGTAGAG		AT1G53570	1000	73-[+1]-918		MAP3KA	mitogen-activated protein kinase kinase kinase 3	Up
GTTGTAGAG		AT1G21050	1000	146-[+1]-845			Protein of unknown function	Up
